# Supplementary material for: Proanthocyanidin Structure-Activity Relationship Analysis by Path Analysis Model
Source: Int J Mol Sci. 2023 Mar 28;24(7):6379. doi: 10.3390/ijms24076379 (PMC10094556; doi:10.3390/ijms24076379)
Supplement: Supplementary file 1 [file ijms-24-06379-s001.zip]

Archive with 3 entries (3 files):
- Supplementary Material File S1.pdf
- Table S1.xlsx
- Table S2.xlsx
