# Supplementary material for: Proanthocyanidin Structure-Activity Relationship Analysis by Path Analysis Model
Source: Int J Mol Sci. 2023 Mar 28;24(7):6379. doi: 10.3390/ijms24076379 (PMC10094556; doi:10.3390/ijms24076379)
Supplement: Supplementary file 1 [file ijms-24-06379-s001.zip › Table S1.xlsx]

## Sheet: Table S1
Table S1. The raw data of monomer units and antioxidant and anti-diabetes activities of Rhodiola crenulata PAs
Raw data		Monomer units										Antioxidant		Anti-diabetes
		terminal units			extension units
		ECt	CGt	ECGt	GCe	EGCe	GCGe	EGCGe	Ce	ECe	ECGe	FRAP ( mg Vc/g equivalent )	CUPRAC ( mg Trolox/g equivalent)	inhibitory activity of S. cerevisiae α-glucosidase/Glu (IC50 value， µg/mL )	inhibitory activity of porcine pancreatic α-amylase/Ppa (IC50 value， µg/mL )	inhibitory activity of human salivary α-amylase/Hsa (IC50 value， µg/mL )
Degree of polymerization	Repeat	x1	x2	x3	x4	x5	x6	x7	x8	x9	x10	y1	y2	y3	y4	y5
RcPs-f1	n=1	0.016	0.1924	0.5202	0.0062	0.0019	0.0017	0.0228	0.009	0.0223	0.2074	876.66	2171.12	1.886	7.27	8.27
	n=2	0.0166	0.1928	0.5224	0.006	0.0022	0.0017	0.0221	0.0088	0.0217	0.2067	879.32	2158.39	1.85	7.21	8.45
	n=3	0.0158	0.1911	0.5189	0.0059	0.0024	0.0017	0.0234	0.009	0.0229	0.2077	880.18	2182.05	1.92	7.3	8.3
	n=4	0.0163	0.1934	0.5199	0.0064	0.0019	0.0019	0.023	0.0091	0.0226	0.2081	879.14	2167.33	1.9	7.24	8.22
	n=5	0.0162	0.1935	0.52	0.0058	0.0018	0.0018	0.0209	0.009	0.022	0.2069	873.08	2184.47	1.86	7.08	8.25
	n=6	0.0155	0.192	0.5194	0.0066	0.0017	0.002	0.0235	0.0086	0.0218	0.2071	870.29	2166.35	1.93	7.34	8.27
RcPs-f2	n=1	0.0265	0.1378	0.3283	0.0032	0.0033	0.0025	0.0166	0.007	0.0154	0.4594	925.53	2326.83	0.659	3.84	6.03
	n=2	0.026	0.1371	0.3268	0.0032	0.0033	0.0025	0.0172	0.0067	0.015	0.4603	922.48	2310.44	0.66	3.9	5.94
	n=3	0.0271	0.1385	0.3299	0.003	0.0032	0.0027	0.0163	0.0071	0.0148	0.4611	930.16	2331.38	0.64	3.91	6.22
	n=4	0.0272	0.137	0.3279	0.0035	0.0034	0.0021	0.0177	0.0069	0.0164	0.458	942.17	2320.15	0.69	3.89	6.04
	n=5	0.0258	0.1366	0.3268	0.0033	0.0031	0.0026	0.0159	0.0072	0.0157	0.4582	923.39	2341.03	0.69	3.83	6.05
	n=6	0.027	0.1393	0.3295	0.0031	0.0029	0.0025	0.016	0.0071	0.0146	0.4592	913.08	2329.42	0.61	3.74	5.8
RcPs-f3	n=1	0.0318	0.0427	0.2352	0.0059	0.0072	0.0118	0.0166	0.0158	0.0338	0.599	980.12	2391.58	0.415	2.26	4.42
	n=2	0.0311	0.0421	0.237	0.006	0.0071	0.0111	0.016	0.017	0.0343	0.6004	988.08	2415.3	0.42	2.33	4.5
	n=3	0.0323	0.0427	0.2361	0.0057	0.0074	0.0123	0.0162	0.0162	0.0332	0.5988	969.32	2387.39	0.42	2.19	4.42
	n=4	0.0325	0.0434	0.2344	0.0055	0.0076	0.012	0.0167	0.0155	0.0339	0.5997	971.04	2379.4	0.42	2.2	4.19
	n=5	0.0317	0.042	0.235	0.0054	0.0067	0.0126	0.0173	0.0149	0.034	0.5984	993.2	2384.12	0.42	2.22	4.33
	n=6	0.0315	0.0429	0.2339	0.0066	0.007	0.0111	0.0168	0.0153	0.0326	0.5982	981.19	2393.77	0.44	2.36	4.6
RcPs-f4	n=1	0.0647	0.0263	0.1392	0.0016	0.0055	0.0115	0.0198	0.0183	0.0521	0.661	1002.93	2457.77	0.295	1.5	3.03
	n=2	0.064	0.026	0.1408	0.0018	0.0052	0.0122	0.0204	0.0187	0.0533	0.6588	994.56	2480.39	0.3	1.44	2.85
	n=3	0.0645	0.0272	0.1402	0.0016	0.0053	0.011	0.0195	0.019	0.0509	0.6612	1014.25	2443.38	0.3	1.6	3.12
	n=4	0.0652	0.0259	0.1388	0.0016	0.005	0.0112	0.0192	0.0178	0.0517	0.662	1004.09	2456.75	0.34	1.57	3.07
	n=5	0.0642	0.0266	0.1389	0.0016	0.0058	0.012	0.0189	0.0179	0.052	0.6618	1006.8	2450.18	0.3	1.39	3.01
	n=6	0.0658	0.026	0.1379	0.0016	0.0055	0.0118	0.0203	0.0189	0.0525	0.6612	990.32	2455.09	0.3	1.49	3.1
RcPs-f5	n=1	0.0684	0	0.1146	0.0016	0.006	0.0099	0.0184	0.0259	0.0475	0.7077	1021.93	2534.93	0.221	1.02	2.15
	n=2	0.068	0	0.1158	0.0016	0.0058	0.011	0.0179	0.0271	0.0468	0.7102	1034.15	2549.44	0.22	0.99	2.2
	n=3	0.0697	0	0.1142	0.0017	0.006	0.009	0.0182	0.0256	0.048	0.7012	1019.08	2527.21	0.22	1.04	2.17
	n=4	0.0695	0	0.114	0.0017	0.006	0.0092	0.0188	0.0251	0.0467	0.7082	1015.22	2554.2	0.23	1.03	2.14
	n=5	0.068	0	0.1139	0.0016	0.0055	0.0098	0.0179	0.026	0.0469	0.7085	1014.38	2521.43	0.2	1.03	2.05
	n=6	0.0667	0	0.1128	0.0014	0.0062	0.0102	0.0185	0.0264	0.0488	0.7098	1023.29	2522.08	0.21	1.01	2.23
RcPs-f6	n=1	0.0768	0	0.0843	0.0013	0.0048	0.0129	0.018	0.0268	0.0505	0.7247	1052.59	2581.33	0.188	0.88	1.98
	n=2	0.0772	0	0.084	0.0012	0.0049	0.0133	0.0188	0.026	0.05	0.725	1055.42	2613.39	0.18	0.86	2.02
	n=3	0.076	0	0.0847	0.0013	0.005	0.0125	0.0179	0.0263	0.0522	0.7239	1050.48	2578.82	0.18	0.86	2.04
	n=4	0.0755	0	0.0855	0.0013	0.0052	0.014	0.0182	0.0274	0.0489	0.7241	1048.33	2570.14	0.19	0.89	1.99
	n=5	0.0771	0	0.0833	0.0012	0.0051	0.0122	0.0174	0.0277	0.0502	0.725	1049.2	2575.94	0.2	0.9	1.96
	n=6	0.078	0	0.084	0.0013	0.0045	0.0123	0.0175	0.0265	0.0512	0.7256	1058.29	2580.11	0.18	0.88	1.93
