# Supplementary material for: Proanthocyanidin Structure-Activity Relationship Analysis by Path Analysis Model
Source: Int J Mol Sci. 2023 Mar 28;24(7):6379. doi: 10.3390/ijms24076379 (PMC10094556; doi:10.3390/ijms24076379)
Supplement: Supplementary file 1 [file ijms-24-06379-s001.zip › Table S2.xlsx]

## Sheet: Sheet1
Table S2. The processed data of monomer units and antioxidant and anti-diabetes activities of Rhodiola crenulata PAs for model analysis
Raw data		Monomer units										Antioxidant	Anti-diabetes
		terminal units			extension units
		ECt	CGt	ECGt	GCe	EGCe	GCGe	EGCGe	Ce	ECe	ECGe	Integrated Antioxidant Capability	Integrated Anti-diabetic Capability
Degree of polymerization	Repeat	x1	x2	x3	x4	x5	x6	x7	x8	x9	x10	y1	y2
RcPs-f1	n=1	0.016	0.1924	0.5202	0.0062	0.0019	0.0017	0.0228	0.009	0.0223	0.2074	0.0310041	0.00340974
	n=2	0.0166	0.1928	0.5224	0.006	0.0022	0.0017	0.0221	0.0088	0.0217	0.2067	0.0246149	0.00222687
	n=3	0.0158	0.1911	0.5189	0.0059	0.0024	0.0017	0.0234	0.009	0.0229	0.2077	0.0523108	0.00225365
	n=4	0.0163	0.1934	0.5199	0.0064	0.0019	0.0019	0.023	0.0091	0.0226	0.2081	0.0337034	0.00398144
	n=5	0.0162	0.1935	0.52	0.0058	0.0018	0.0018	0.0209	0.009	0.022	0.2069	0.0355499	0.00534446
	n=6	0.0155	0.192	0.5194	0.0066	0.0017	0.002	0.0235	0.0086	0.0218	0.2071	0.00852911	0.00221277
RcPs-f2	n=1	0.0265	0.1378	0.3283	0.0032	0.0033	0.0025	0.0166	0.007	0.0154	0.4594	0.331062	0.144925
	n=2	0.026	0.1371	0.3268	0.0032	0.0033	0.0025	0.0172	0.0067	0.015	0.4603	0.305186	0.145621
	n=3	0.0271	0.1385	0.3299	0.003	0.0032	0.0027	0.0163	0.0071	0.0148	0.4611	0.348558	0.141895
	n=4	0.0272	0.137	0.3279	0.0035	0.0034	0.0021	0.0177	0.0069	0.0164	0.458	0.369263	0.13927
	n=5	0.0258	0.1366	0.3268	0.0033	0.0031	0.0026	0.0159	0.0072	0.0157	0.4582	0.340443	0.140359
	n=6	0.027	0.1393	0.3295	0.0031	0.0029	0.0025	0.016	0.0071	0.0146	0.4592	0.299899	0.160585
RcPs-f3	n=1	0.0318	0.0427	0.2352	0.0059	0.0072	0.0118	0.0166	0.0158	0.0338	0.599	0.549248	0.313183
	n=2	0.0311	0.0421	0.237	0.006	0.0071	0.0111	0.016	0.017	0.0343	0.6004	0.596362	0.303541
	n=3	0.0323	0.0427	0.2361	0.0057	0.0074	0.0123	0.0162	0.0162	0.0332	0.5988	0.515319	0.316015
	n=4	0.0325	0.0434	0.2344	0.0055	0.0076	0.012	0.0167	0.0155	0.0339	0.5997	0.511446	0.326001
	n=5	0.0317	0.042	0.235	0.0054	0.0067	0.0126	0.0173	0.0149	0.034	0.5984	0.576909	0.318026
	n=6	0.0315	0.0429	0.2339	0.0066	0.007	0.0111	0.0168	0.0153	0.0326	0.5982	0.554511	0.290741
RcPs-f4	n=1	0.0647	0.0263	0.1392	0.0016	0.0055	0.0115	0.0198	0.0183	0.0521	0.661	0.682348	0.538131
	n=2	0.064	0.026	0.1408	0.0018	0.0052	0.0122	0.0204	0.0187	0.0533	0.6588	0.683769	0.561589
	n=3	0.0645	0.0272	0.1402	0.0016	0.0053	0.011	0.0195	0.019	0.0509	0.6612	0.697786	0.512678
	n=4	0.0652	0.0259	0.1388	0.0016	0.005	0.0112	0.0192	0.0178	0.0517	0.662	0.684417	0.496244
	n=5	0.0642	0.0266	0.1389	0.0016	0.0058	0.012	0.0189	0.0179	0.052	0.6618	0.684764	0.553778
	n=6	0.0658	0.026	0.1379	0.0016	0.0055	0.0118	0.0203	0.0189	0.0525	0.6612	0.645103	0.529621
RcPs-f5	n=1	0.0684	0	0.1146	0.0016	0.006	0.0099	0.0184	0.0259	0.0475	0.7077	0.816817	0.829205
	n=2	0.068	0	0.1158	0.0016	0.0058	0.011	0.0179	0.0271	0.0468	0.7102	0.865675	0.831193
	n=3	0.0697	0	0.1142	0.0017	0.006	0.009	0.0182	0.0256	0.048	0.7012	0.800776	0.820629
	n=4	0.0695	0	0.114	0.0017	0.006	0.0092	0.0188	0.0251	0.0467	0.7082	0.819174	0.816727
	n=5	0.068	0	0.1139	0.0016	0.0055	0.0098	0.0179	0.026	0.0469	0.7085	0.781771	0.875666
	n=6	0.0667	0	0.1128	0.0014	0.0062	0.0102	0.0185	0.0264	0.0488	0.7098	0.806755	0.833077
RcPs-f6	n=1	0.0768	0	0.0843	0.0013	0.0048	0.0129	0.018	0.0268	0.0505	0.7247	0.95011	0.965097
	n=2	0.0772	0	0.084	0.0012	0.0049	0.0133	0.0188	0.026	0.05	0.725	0.992177	0.980168
	n=3	0.076	0	0.0847	0.0013	0.005	0.0125	0.0179	0.0263	0.0522	0.7239	0.941669	0.975999
	n=4	0.0755	0	0.0855	0.0013	0.0052	0.014	0.0182	0.0274	0.0489	0.7241	0.926508	0.955172
	n=5	0.0771	0	0.0833	0.0012	0.0051	0.0122	0.0174	0.0277	0.0502	0.725	0.935094	0.941005
	n=6	0.078	0	0.084	0.0013	0.0045	0.0123	0.0175	0.0265	0.0512	0.7256	0.964341	0.991313
